# Supplementary material for: Determination of Polycyclic Aromatic Hydrocarbons and Their Methylated Derivatives in Sewage Sludge from Northeastern China: Occurrence, Profiles and Toxicity Evaluation
Source: Molecules. 2021 May 6;26(9):2739. doi: 10.3390/molecules26092739 (PMC8124507; doi:10.3390/molecules26092739)
Supplement: Supplementary file 1 [file molecules-26-02739-s001.zip]

Archive with 1 entries (1 files):
- molecules-1164381-supplementary.pdf
